# Supplementary material for: Two Decapod Crustaceans, Panopeus herbstii and Petrolisthes armatus, Stabilize Their Gaze Using Achromatic Visual Cues, but Not the Angle of Linearly Polarized Light
Source: Integr Org Biol. 2025 Aug 18;7(1):obaf034. doi: 10.1093/iob/obaf034 (PMC12395132; doi:10.1093/iob/obaf034)
Supplement: obaf034_Supplemental_Files — Supplemental Fig. 1 Spectral irradiance of light conditions in behavioral experiments. (A) The first experiment, conducted under broad-spectrum light (2.161014 photons cm−2 s−1); (B) The second experiment, conducted under relatively dim isoluminant narrow-spectrum light (1.52 1013 photons cm−2 s−1); and (C) the third experiment, conducted under relatively bright isoluminant narrow-spectrum light (5.21 1014 photons cm−2 s−1). Supplemental video: POV videos of polarized experimental and control stimuli. The control (A, B) and experimental (C, D) polarized stimuli viewed from the position of the crab in the optomotor behavioral arena. (A, C) show stimuli viewed without polarized filter and (B, D) show the same stimuli viewed from the same location with a linearly polarized filter placed over the camera lens. [file obaf034_supplemental_files.zip › 24012025_mud_crab_pol_new.csv]

crab	stimuli	control	following	neither	opposite	gain
2	pol_control	Y	0.25	0.4625	0.2875	-0.0375
3	pol_control	Y	0.15	0.5625	0.2875	-0.1375
4	pol_control	Y	0.725	0.1375	0.1375	0.5875
5	pol_control	Y	0.3875	0.3125	0.3	0.0875
6	pol_control	Y	0.1625	0.5875	0.25	-0.0875
7	pol_control	Y	0.3375	0.5875	0.075	0.2625
8	pol_control	Y	0.225	0.575	0.2	0.025
9	pol_control	Y	0.4125	0.325	0.2625	0.15
10	pol_control	Y	0.275	0.4125	0.3125	-0.0375
11	pol_control	Y	0.1375	0.3875	0.475	-0.3375
12	pol_control	Y	0.525	0.2	0.275	0.25
13	pol_control	Y	0.125	0.65	0.225	-0.1
14	pol_control	Y	0.25	0.4875	0.2625	-0.0125
15	pol_control	Y	0.35	0.425	0.225	0.125
16	pol_control	Y	0.5	0.2375	0.2625	0.2375
17	pol_control	Y	0.2625	0.475	0.2625	0
18	pol_control	Y	0.3375	0.5375	0.125	0.2125
19	pol_control	Y	0.1875	0.3375	0.475	-0.2875
20	pol_control	Y	0.2375	0.3875	0.375	-0.1375
21	pol_control	Y	0.2125	0.2875	0.5	-0.2875
24	pol_control	Y	0.2875	0.45	0.2625	0.025
1	pol_10	N	0.65	0.2875	0.0625	0.5875
2	pol_10	N	0.475	0.2875	0.2375	0.2375
3	pol_10	N	0.6125	0.2375	0.15	0.4625
4	pol_10	N	0.25	0.375	0.375	-0.125
5	pol_10	N	0.8	0.1125	0.0875	0.7125
6	pol_10	N	0.2125	0.3375	0.575	-0.3625
7	pol_10	N	0.2375	0.5125	0.25	-0.0125
8	pol_10	N	0.25	0.375	0.375	-0.125
9	pol_10	N	0.375	0.35	0.275	0.1
10	pol_10	N	0.775	0.1875	0.0375	0.7375
11	pol_10	N	0.7125	0.0375	0.25	0.4625
12	pol_10	N	0.425	0.325	0.25	0.175
13	pol_10	N	0.3125	0.5625	0.125	0.1875
14	pol_10	N	0.4	0.325	0.275	0.125
15	pol_10	N	0.6375	0.1625	0.2	0.4375
16	pol_10	N	0.5	0.175	0.325	0.175
17	pol_10	N	0.6	0.2125	0.0625	0.5375
18	pol_10	N	0.65	0.2375	0.1125	0.5375
19	pol_10	N	0.4125	0.375	0.2125	0.2
20	pol_10	N	0.525	0.175	0.3	0.225
21	pol_10	N	0	0.625	0.375	-0.375
22	pol_10	N	0.1	0.725	0.175	-0.075
24	pol_10	N	0.475	0.275	0.25	0.225
1	control	Y	0.2125	0.225	0.5625	-0.35
2	control	Y	0.0625	0.425	0.5125	-0.45
3	control	Y	0.3125	0.2875	0.4	-0.0875
4	control	Y	0.4	0.2	0.4	0
5	control	Y	0.125	0.4875	0.3875	-0.2625
6	control	Y	0.075	0.375	0.55	-0.475
7	control	Y	0.1625	0.4375	0.4	-0.2375
8	control	Y	0.15	0.3875	0.4625	-0.3125
9	control	Y	0.35	0.45	0.2	0.15
10	control	Y	0.2875	0.3875	0.325	-0.0375
11	control	Y	0.575	0.3625	0.0625	0.5125
12	control	Y	0.125	0.55	0.325	-0.2
13	control	Y	0.325	0.25	0.425	-0.1
14	control	Y	0.0625	0.5	0.4375	-0.375
15	control	Y	0.3625	0.5375	0.1	0.2625
16	control	Y	0.55	0.225	0.225	0.325
17	control	Y	0.3	0.425	0.275	0.025
18	control	Y	0.4125	0.225	0.3625	0.05
19	control	Y	0.325	0.325	0.35	-0.025
20	control	Y	0.4375	0.2875	0.275	0.1625
21	control	Y	0.125	0.4875	0.3875	-0.2625
22	control	Y	0.225	0.6375	0.1375	0.0875
23	control	Y	0.15	0.4625	0.3875	-0.2375
24	control	Y	0.3125	0.3125	0.375	-0.0625
1	10	N	0.8375	0.1625	0	0.8375
2	10	N	0.9	0.1	0	0.9
3	10	N	0.75	0.175	0.075	0.675
4	10	N	0.1625	0.8375	0	0.1625
5	10	N	0.175	0.5125	0.3125	-0.1375
6	10	N	0.25	0.2625	0.4875	-0.2375
7	10	N	0.5	0.1125	0.3875	0.1125
8	10	N	0.85	0.15	0	0.85
9	10	N	0.8375	0.1625	0	0.8375
10	10	N	0.75	0.25	0	0.75
11	10	N	0.375	0.5625	0.0625	0.3125
12	10	N	0.375	0.4	0.225	0.15
13	10	N	0.65	0.175	0.175	0.475
14	10	N	0.575	0.35	0.075	0.5
15	10	N	0.475	0.45	0.075	0.4
16	10	N	0.7125	0.1	0.1875	0.525
17	10	N	0.5625	0.2875	0.15	0.4125
18	10	N	0.8	0.1875	0.0125	0.7875
19	10	N	0.4625	0.35	0.1875	0.275
20	10	N	0.6125	0.375	0.0125	0.6
21	10	N	0.775	0.1625	0.0625	0.7125
24	10	N	0.625	0.3	0.075	0.55
1	5	N	0.7625	0.0875	0.15	0.6125
2	5	N	0.4125	0.2375	0.35	0.0625
3	5	N	0.6875	0.25	0.0625	0.625
4	5	N	0.6625	0.1	0.2375	0.425
5	5	N	0.4625	0.1375	0.4	0.0625
6	5	N	0.75	0.2375	0.0125	0.7375
7	5	N	0.625	0.1375	0.1125	0.5125
8	5	N	0.3125	0.4875	0.2	0.1125
9	5	N	0	1	0	0
10	5	N	0.7625	0.2375	0	0.7625
11	5	N	0.4125	0.2125	0.375	0.0375
12	5	N	0.5125	0.3625	0.125	0.3875
13	5	N	0.6625	0.15	0.1875	0.475
14	5	N	0.2375	0.55	0.2125	0.025
15	5	N	0.525	0.3	0.2	0.325
16	5	N	0.875	0.1	0.025	0.85
17	5	N	0.375	0.25	0.375	0
18	5	N	0.2625	0.425	0.3125	-0.05
19	5	N	0.05	0.4875	0.4625	-0.4125
20	5	N	0.6125	0.125	0.2625	0.35
21	5	N	0.2	0.525	0.275	-0.075
22	5	N	0.3	0.475	0.225	0.075
24	5	N	0.6	0.2	0.2	0.4
1	2	N	0.225	0.525	0.25	-0.025
2	2	N	0.275	0.4875	0.2375	0.0375
3	2	N	0.1125	0.2875	0.6	-0.4875
4	2	N	0.3875	0.375	0.2375	0.15
5	2	N	0.425	0.3625	0.2125	0.2125
6	2	N	0.1625	0.4625	0.375	-0.2125
7	2	N	0.325	0.3125	0.3625	-0.0375
8	2	N	0.1375	0.4	0.4625	-0.325
9	2	N	0.1	0.3875	0.5125	-0.4125
10	2	N	0.075	0.5625	0.3625	-0.2875
11	2	N	0.575	0.2125	0.2125	0.3625
12	2	N	0.425	0.2875	0.2875	0.1375
13	2	N	0.425	0.425	0.15	0.275
14	2	N	0.6875	0.1875	0.125	0.5625
15	2	N	0.525	0.3	0.15	0.375
16	2	N	0.3625	0.175	0.4625	-0.1
17	2	N	0.2875	0.525	0.1875	0.1
18	2	N	0.15	0.575	0.275	-0.125
19	2	N	0.2	0.4125	0.3875	-0.1875
20	2	N	0.7125	0.125	0.1625	0.55
21	2	N	0.3	0.4125	0.2875	0.0125
22	2	N	0.1375	0.5875	0.275	-0.1375
23	2	N	0.025	0.1625	0.8125	-0.7875
24	2	N	0.275	0.2875	0.4375	-0.1625
