# Supplementary material for: Two Decapod Crustaceans, Panopeus herbstii and Petrolisthes armatus, Stabilize Their Gaze Using Achromatic Visual Cues, but Not the Angle of Linearly Polarized Light
Source: Integr Org Biol. 2025 Aug 18;7(1):obaf034. doi: 10.1093/iob/obaf034 (PMC12395132; doi:10.1093/iob/obaf034)
Supplement: obaf034_Supplemental_Files — Supplemental Fig. 1 Spectral irradiance of light conditions in behavioral experiments. (A) The first experiment, conducted under broad-spectrum light (2.161014 photons cm−2 s−1); (B) The second experiment, conducted under relatively dim isoluminant narrow-spectrum light (1.52 1013 photons cm−2 s−1); and (C) the third experiment, conducted under relatively bright isoluminant narrow-spectrum light (5.21 1014 photons cm−2 s−1). Supplemental video: POV videos of polarized experimental and control stimuli. The control (A, B) and experimental (C, D) polarized stimuli viewed from the position of the crab in the optomotor behavioral arena. (A, C) show stimuli viewed without polarized filter and (B, D) show the same stimuli viewed from the same location with a linearly polarized filter placed over the camera lens. [file obaf034_supplemental_files.zip › 24012025_porc_crab_pol_new.csv]

crab	stimuli	control	following	neither	opposite	gain
1	2	N	0.0375	0.9625	0	0.0375
2	2	N	0.0375	0.9625	0	0.0375
3	2	N	0.0625	0.825	0.1125	-0.05
4	2	N	0	0.9375	0.0625	-0.0625
5	2	N	0	0.875	0.125	-0.125
7	2	N	0	0.8625	0.1375	-0.1375
8	2	N	0	1	0	0
10	2	N	0	1	0	0
11	2	N	0	1	0	0
12	2	N	0.1375	0.7875	0.075	0.0625
13	2	N	0	1	0	0
15	2	N	0.2625	0.7125	0.025	0.2375
16	2	N	0	0.925	0.075	-0.075
18	2	N	0.05	0.95	0	0.05
20	2	N	0.3625	0.6375	0	0.3625
21	2	N	0	1	0	0
22	2	N	0.0125	0.9875	0	0.0125
23	2	N	0.025	0.975	0	0.025
24	2	N	0	1	0	0
26	2	N	0.1375	0.5625	0.3	-0.1625
27	2	N	0.0875	0.9125	0	0.0875
28	2	N	0.025	0.7125	0.2625	-0.2375
29	2	N	0	0.9125	0.0875	-0.0875
30	2	N	0.2125	0.5625	0.225	-0.0125
31	2	N	0.1625	0.75	0.0875	0.075
32	2	N	0.1625	0.6875	0.15	0.0125
33	2	N	0.025	0.975	0	0.025
34	2	N	0.1625	0.775	0.0625	0.1
35	2	N	0.375	0.5	0.125	0.25
36	2	N	0	0.9625	0.0375	-0.0375
37	2	N	0.05	0.925	0.025	0.025
38	2	N	0	0.9	0.1	-0.1
39	2	N	0.0875	0.9	0.0125	0.075
40	2	N	0	1	0	0
41	2	N	0.2	0.7	0.225	-0.025
42	2	N	0.0125	0.95	0.0375	-0.025
1	5	N	0	1	0	0
5	5	N	0.3375	0.6625	0	0.3375
7	5	N	0.0625	0.725	0.2125	-0.15
8	5	N	0.5	0.5	0	0.5
9	5	N	0.2	0.65	0.15	0.05
10	5	N	0.0375	0.8125	0.15	-0.1125
11	5	N	0	1	0	0
12	5	N	0	0.8875	0.1125	-0.1125
13	5	N	0.0125	0.9875	0	0.0125
14	5	N	0.4625	0.4875	0.05	0.4125
15	5	N	0.5	0.5	0	0.5
16	5	N	0.6125	0.3875	0	0.6125
18	5	N	0.075	0.8125	0.1125	-0.0375
20	5	N	0.2125	0.7875	0	0.2125
22	5	N	0.1125	0.8875	0	0.1125
23	5	N	0.15	0.7625	0.0875	0.0625
24	5	N	0.3875	0.55	0.0625	0.325
26	5	N	0.4375	0.525	0.0375	0.4
27	5	N	0.3875	0.6	0.0125	0.375
28	5	N	0.125	0.775	0.1	0.025
29	5	N	0.0125	0.9625	0.025	-0.0125
30	5	N	0.4	0.575	0.025	0.375
31	5	N	0.65	0.35	0	0.65
32	5	N	0.2625	0.7375	0	0.2625
33	5	N	0	1	0	0
34	5	N	0.2625	0.475	0.2625	0
35	5	N	0.6875	0.275	0.0375	0.65
36	5	N	0.8375	0.1625	0	0.8375
37	5	N	0.3125	0.6125	0.075	0.2375
38	5	N	0.0625	0.9375	0	0.0625
39	5	N	0.6125	0.375	0.0125	0.6
40	5	N	0.3875	0.525	0.0875	0.3
41	5	N	0.2375	0.6375	0.125	0.1125
42	5	N	0.6	0.4	0	0.6
1	10	N	0.05	0.8625	0.0875	-0.0375
2	10	N	0.0625	0.9125	0.025	0.0375
3	10	N	0.225	0.6625	0.1125	0.1125
4	10	N	0.1125	0.6875	0.2	-0.0875
5	10	N	0.35	0.6375	0.0125	0.3375
6	10	N	0	1	0	0
7	10	N	0.05	0.95	0	0.05
8	10	N	0	1	0	0
9	10	N	0.55	0.45	0	0.55
10	10	N	0.625	0.3375	0.0375	0.5875
11	10	N	0.3125	0.6625	0.025	0.2875
12	10	N	0.55	0.3625	0.0875	0.4625
13	10	N	0.6875	0.3125	0	0.6875
15	10	N	0.6625	0.325	0.0125	0.65
16	10	N	0	0.95	0.05	-0.05
18	10	N	0.625	0.3625	0.0125	0.6125
20	10	N	0.625	0.375	0	0.625
22	10	N	0.15	0.7125	0.1375	0.0125
23	10	N	0.225	0.7	0.075	0.15
24	10	N	0.6625	0.3375	0	0.6625
26	10	N	0.5625	0.4375	0	0.5625
27	10	N	0.0875	0.9125	0	0.0875
28	10	N	0.675	0.325	0	0.675
29	10	N	0.1375	0.8625	0	0.1375
30	10	N	0.125	0.875	0	0.125
31	10	N	0.825	0.175	0	0.825
32	10	N	0.0375	0.7625	0.2	-0.1625
33	10	N	0.75	0.2375	0.0125	0.7375
34	10	N	0.3875	0.4625	0.15	0.2375
35	10	N	0.8125	0.1875	0	0.8125
36	10	N	0.8375	0.125	0.0375	0.8
37	10	N	0.6125	0.3875	0	0.6125
38	10	N	0	1	0	0
39	10	N	0.7375	0.2625	0	0.7375
40	10	N	0.4625	0.5375	0	0.4625
41	10	N	0.5	0.5	0	0.5
42	10	N	0.4625	0.5375	0	0.4625
1	control	Y	0	1	0	0
2	control	Y	0.0375	0.9625	0	0.0375
3	control	Y	0	0.9875	0.0125	-0.0125
4	control	Y	0.0875	0.8125	0.1	-0.0125
5	control	Y	0	1	0	0
7	control	Y	0.1375	0.725	0.1375	0
8	control	Y	0.05	0.95	0	0.05
10	control	Y	0	1	0	0
11	control	Y	0.0875	0.9125	0	0.0875
12	control	Y	0.075	0.575	0.35	-0.275
13	control	Y	0	1	0	0
15	control	Y	0.15	0.75	0.1	0.05
16	control	Y	0.0625	0.9	0.0375	0.025
17	control	Y	0	1	0	0
18	control	Y	0	1	0	0
19	control	Y	0	1	0	0
20	control	Y	0	0.9625	0.0375	-0.0375
21	control	Y	0.0625	0.7875	0.025	0.0375
22	control	Y	0	0.9	0.1	-0.1
23	control	Y	0.175	0.6875	0.1375	0.0375
24	control	Y	0.0625	0.9375	0	0.0625
25	control	Y	0	1	0	0
26	control	Y	0.1	0.4375	0.4625	-0.3625
27	control	Y	0.175	0.675	0.15	0.025
28	control	Y	0.175	0.7625	0.0625	0.1125
29	control	Y	0.075	0.925	0	0.075
30	control	Y	0.075	0.775	0.15	-0.075
31	control	Y	0	1	0	0
32	control	Y	0.025	0.7875	0.1875	-0.1625
33	control	Y	0.0125	0.9125	0.075	-0.0625
34	control	Y	0.225	0.775	0	0.225
35	control	Y	0.5	0.5	0	0.5
36	control	Y	0.0125	0.9875	0	0.0125
37	control	Y	0.1	0.9	0	0.1
38	control	Y	0	1	0	0
39	control	Y	0.1875	0.8125	0	0.1875
40	control	Y	0.2375	0.6	0.1625	0.075
41	control	Y	0	0.8375	0.1625	-0.1625
42	control	Y	0.025	0.85	0.125	-0.1
1	pol_10	N	0	1	0	0
2	pol_10	N	0.0875	0.85	0.0625	0.025
3	pol_10	N	0	1	0	0
5	pol_10	N	0.1625	0.8	0.0375	0.125
7	pol_10	N	0.05	0.9125	0.0375	0.0125
8	pol_10	N	0.1625	0.8375	0	0.1625
10	pol_10	N	0.125	0.8	0.075	0.05
12	pol_10	N	0.125	0.8375	0.0375	0.0875
13	pol_10	N	0.25	0.7375	0.0125	0.2375
14	pol_10	N	0.3125	0.6875	0	0.3125
15	pol_10	N	0.2125	0.7125	0.075	0.1375
16	pol_10	N	0.15	0.7625	0.0875	0.0625
17	pol_10	N	0	0.975	0.025	-0.025
18	pol_10	N	0	1	0	0
19	pol_10	N	0	1	0	0
20	pol_10	N	0.075	0.925	0	0.075
22	pol_10	N	0.1	0.8	0.1	0
23	pol_10	N	0.175	0.775	0.05	0.125
26	pol_10	N	0.2375	0.5375	0.225	0.0125
27	pol_10	N	0.05	0.9	0.05	0
28	pol_10	N	0.0875	0.8625	0.05	0.0375
29	pol_10	N	0	1	0	0
30	pol_10	N	0.0125	0.8625	0.125	-0.1125
31	pol_10	N	0	1.0125	0.1125	-0.1125
32	pol_10	N	0.15	0.75	0.1	0.05
33	pol_10	N	0.0375	0.9625	0	0.0375
34	pol_10	N	0.1	0.625	0.275	-0.175
35	pol_10	N	0.275	0.4125	0.3125	-0.0375
36	pol_10	N	0.0375	0.875	0.0875	-0.05
37	pol_10	N	0.125	0.625	0.25	-0.125
38	pol_10	N	0	0.8875	0.1125	-0.1125
39	pol_10	N	0.075	0.875	0.05	0.025
40	pol_10	N	0	0.925	0.075	-0.075
41	pol_10	N	0.45	0.5125	0.0375	0.4125
42	pol_10	N	0.2375	0.6125	0.15	0.0875
1	pol_control	Y	0.0875	0.8375	0.075	0.0125
5	pol_control	Y	0.125	0.875	0	0.125
6	pol_control	Y	0	1	0	0
7	pol_control	Y	0.025	0.8875	0.0875	-0.0625
8	pol_control	Y	0.0125	0.9625	0.025	-0.0125
9	pol_control	Y	0.1125	0.775	0.1125	0
10	pol_control	Y	0	1	0	0
11	pol_control	Y	0	1	0	0
12	pol_control	Y	0.0625	0.9375	0.125	-0.0625
13	pol_control	Y	0	0.7875	0.2125	-0.2125
15	pol_control	Y	0.175	0.825	0	0.175
16	pol_control	Y	0.05	0.95	0	0.05
18	pol_control	Y	0	1	0	0
20	pol_control	Y	0.05	0.825	0.125	-0.075
22	pol_control	Y	0.05	0.775	0.175	-0.125
23	pol_control	Y	0.2125	0.7875	0	0.2125
24	pol_control	Y	0.225	0.7375	0.0375	0.1875
26	pol_control	Y	0.15	0.775	0.075	0.075
27	pol_control	Y	0.1125	0.8875	0	0.1125
28	pol_control	Y	0	0.85	0.15	-0.15
29	pol_control	Y	0	1	0	0
30	pol_control	Y	0.275	0.725	0	0.275
31	pol_control	Y	0.2	0.775	0.025	0.175
32	pol_control	Y	0.1	0.8875	0.0125	0.0875
33	pol_control	Y	0	1	0	0
34	pol_control	Y	0.25	0.55	0.2	0.05
35	pol_control	Y	0.6	0.375	0.025	0.575
36	pol_control	Y	0	1	0	0
37	pol_control	Y	0.075	0.825	0.1	-0.025
38	pol_control	Y	0	0.9625	0.0375	-0.0375
39	pol_control	Y	0.0375	0.925	0.0375	0
40	pol_control	Y	0.1	0.9	0	0.1
41	pol_control	Y	0.1375	0.6875	0.175	-0.0375
42	pol_control	Y	0.1625	0.8375	0	0.1625
