# Supplementary material for: Two Decapod Crustaceans, Panopeus herbstii and Petrolisthes armatus, Stabilize Their Gaze Using Achromatic Visual Cues, but Not the Angle of Linearly Polarized Light
Source: Integr Org Biol. 2025 Aug 18;7(1):obaf034. doi: 10.1093/iob/obaf034 (PMC12395132; doi:10.1093/iob/obaf034)
Supplement: obaf034_Supplemental_Files — Supplemental Fig. 1 Spectral irradiance of light conditions in behavioral experiments. (A) The first experiment, conducted under broad-spectrum light (2.161014 photons cm−2 s−1); (B) The second experiment, conducted under relatively dim isoluminant narrow-spectrum light (1.52 1013 photons cm−2 s−1); and (C) the third experiment, conducted under relatively bright isoluminant narrow-spectrum light (5.21 1014 photons cm−2 s−1). Supplemental video: POV videos of polarized experimental and control stimuli. The control (A, B) and experimental (C, D) polarized stimuli viewed from the position of the crab in the optomotor behavioral arena. (A, C) show stimuli viewed without polarized filter and (B, D) show the same stimuli viewed from the same location with a linearly polarized filter placed over the camera lens. [file obaf034_supplemental_files.zip › color_opto_dec23_dim.csv]

crab	stimuli	color	trial	following	neither	oppo	gain
1	polarized	red	red_pol	0	0.9	0.1	-0.1
2	polarized	red	red_pol	0.15	0.7375	0.1125	0.0375
3	polarized	red	red_pol	0.15	0.6875	0.1625	-0.0125
4	polarized	red	red_pol	0.025	0.9375	0.0375	-0.0125
5	polarized	red	red_pol	0.3875	0.4875	0.125	0.2625
8	polarized	red	red_pol	0.125	0.725	0.15	-0.025
9	polarized	red	red_pol	0.1875	0.6625	0.15	0.0375
10	polarized	red	red_pol	0.2875	0.65	0.0625	0.225
11	polarized	red	red_pol	0.1375	0.625	0.2375	-0.1
12	polarized	red	red_pol	0.15	0.75	0.1	0.05
13	polarized	red	red_pol	0.2375	0.5625	0.2	0.0375
14	polarized	red	red_pol	0.1125	0.8125	0.075	0.0375
15	polarized	red	red_pol	0.125	0.7875	0.0875	0.0375
16	polarized	red	red_pol	0.0375	0.8625	0.1	-0.0625
18	polarized	red	red_pol	0.2125	0.725	0.0625	0.15
19	polarized	red	red_pol	0.1875	0.525	0.2875	-0.1
20	polarized	red	red_pol	0.425	0.35	0.225	0.2
21	polarized	red	red_pol	0.25	0.525	0.225	0.025
22	polarized	red	red_pol	0.3125	0.4125	0.275	0.0375
23	polarized	red	red_pol	0.375	0.45	0.175	0.2
24	polarized	red	red_pol	0.25	0.3125	0.4375	-0.1875
1	control	red	red_con	0.1	0.8	0.1	0
2	control	red	red_con	0.1625	0.775	0.0625	0.1
3	control	red	red_con	0.1375	0.7375	0.125	0.0125
4	control	red	red_con	0.0375	0.7875	0.175	-0.1375
5	control	red	red_con	0.25	0.5	0.25	0
8	control	red	red_con	0.0375	0.9125	0.05	-0.0125
9	control	red	red_con	0.05	0.7375	0.2125	-0.1625
10	control	red	red_con	0.4125	0.4625	0.125	0.2875
11	control	red	red_con	0.175	0.7	0.125	0.05
12	control	red	red_con	0.1125	0.625	0.2625	-0.15
13	control	red	red_con	0.1375	0.7125	0.15	-0.0125
14	control	red	red_con	0.175	0.475	0.35	-0.175
15	control	red	red_con	0.275	0.6625	0.0625	0.2125
18	control	red	red_con	0.0875	0.8625	0.05	0.0375
19	control	red	red_con	0.0625	0.625	0.3125	-0.25
20	control	red	red_con	0.1875	0.5125	0.3	-0.1125
21	control	red	red_con	0.325	0.4	0.275	0.05
22	control	red	red_con	0.0875	0.8375	0.075	0.0125
23	control	red	red_con	0.25	0.4625	0.2875	-0.0375
24	control	red	red_con	0.3125	0.5625	0.125	0.1875
1	polarized	green	green_pol	0.3125	0.5	0.1875	0.125
2	polarized	green	green_pol	0.3375	0.4875	0.175	0.1625
3	polarized	green	green_pol	0.1625	0.6375	0.2	-0.0375
4	polarized	green	green_pol	0.275	0.6125	0.1125	0.1625
5	polarized	green	green_pol	0.1625	0.4	0.4375	-0.275
6	polarized	green	green_pol	0.25	0.7125	0.0375	0.2125
8	polarized	green	green_pol	0.2	0.675	0.125	0.075
9	polarized	green	green_pol	0.225	0.5125	0.2625	-0.0375
10	polarized	green	green_pol	0.175	0.5125	0.3125	-0.1375
11	polarized	green	green_pol	0.125	0.85	0.025	0.1
12	polarized	green	green_pol	0.05	0.85	0.1	-0.05
13	polarized	green	green_pol	0.2625	0.5	0.2375	0.025
14	polarized	green	green_pol	0.525	0.3	0.175	0.35
15	polarized	green	green_pol	0.4625	0.4	0.1375	0.325
16	polarized	green	green_pol	0.1875	0.75	0.0625	0.125
18	polarized	green	green_pol	0.225	0.65	0.125	0.1
19	polarized	green	green_pol	0.15	0.6125	0.2375	-0.0875
20	polarized	green	green_pol	0.5625	0.3875	0.05	0.5125
21	polarized	green	green_pol	0.45	0.4625	0.0875	0.3625
22	polarized	green	green_pol	0.3625	0.525	0.1125	0.25
24	polarized	green	green_pol	0.275	0.4	0.325	-0.05
2	control	green	green_con	0.2	0.55	0.25	-0.05
3	control	green	green_con	0.15	0.7	0.15	0
4	control	green	green_con	0.1875	0.7125	0.1	0.0875
5	control	green	green_con	0.2875	0.625	0.0875	0.2
6	control	green	green_con	0	0.5625	0.4375	-0.4375
7	control	green	green_con	0.0875	0.55	0.3625	-0.275
8	control	green	green_con	0.1375	0.7125	0.15	-0.0125
9	control	green	green_con	0.125	0.7125	0.1625	-0.0375
10	control	green	green_con	0.275	0.475	0.25	0.025
11	control	green	green_con	0.1	0.55	0.35	-0.25
12	control	green	green_con	0.025	0.9125	0.0625	-0.0375
13	control	green	green_con	0.2125	0.65	0.1375	0.075
14	control	green	green_con	0.325	0.3125	0.3625	-0.0375
15	control	green	green_con	0.3375	0.575	0.0875	0.25
16	control	green	green_con	0.175	0.6125	0.2125	-0.0375
17	control	green	green_con	0.25	0.4375	0.3125	-0.0625
18	control	green	green_con	0.3625	0.3375	0.3	0.0625
19	control	green	green_con	0.3375	0.525	0.1375	0.2
20	control	green	green_con	0.375	0.5375	0.0875	0.2875
21	control	green	green_con	0.35	0.425	0.225	0.125
22	control	green	green_con	0.3	0.6375	0.0625	0.2375
24	control	green	green_con	0.5375	0.3875	0.075	0.4625
3	polarized	blue	blue_pol	0.125	0.5625	0.3125	-0.1875
4	polarized	blue	blue_pol	0.075	0.7125	0.2125	-0.1375
5	polarized	blue	blue_pol	0.325	0.575	0.1	0.225
7	polarized	blue	blue_pol	0.0125	0.8125	0.175	-0.1625
8	polarized	blue	blue_pol	0	0.95	0.05	-0.05
9	polarized	blue	blue_pol	0.1875	0.625	0.1875	0
10	polarized	blue	blue_pol	0.125	0.5	0.375	-0.25
11	polarized	blue	blue_pol	0.175	0.6875	0.1375	0.0375
12	polarized	blue	blue_pol	0.275	0.6375	0.0875	0.1875
13	polarized	blue	blue_pol	0.1125	0.4625	0.425	-0.3125
14	polarized	blue	blue_pol	0.1375	0.3625	0.5	-0.3625
15	polarized	blue	blue_pol	0.475	0.2	0.325	0.15
16	polarized	blue	blue_pol	0.1375	0.825	0.0375	0.1
17	polarized	blue	blue_pol	0.35	0.35	0.3	0.05
18	polarized	blue	blue_pol	0.5	0.375	0.125	0.375
19	polarized	blue	blue_pol	0.225	0.6375	0.1375	0.0875
20	polarized	blue	blue_pol	0.2	0.5625	0.2375	-0.0375
21	polarized	blue	blue_pol	0.25	0.65	0.1	0.15
22	polarized	blue	blue_pol	0.1375	0.725	0.1375	0
24	polarized	blue	blue_pol	0.275	0.4125	0.3125	-0.0375
2	control	blue	blue_con	0.2625	0.65	0.0875	0.175
3	control	blue	blue_con	0.4	0.55	0.05	0.35
5	control	blue	blue_con	0.2	0.65	0.15	0.05
8	control	blue	blue_con	0.1375	0.75	0.1125	0.025
10	control	blue	blue_con	0.175	0.575	0.25	-0.075
11	control	blue	blue_con	0.05	0.8875	0.0625	-0.0125
12	control	blue	blue_con	0.375	0.625	0	0.375
13	control	blue	blue_con	0.2875	0.2	0.5125	-0.225
14	control	blue	blue_con	0.5	0.45	0.05	0.45
15	control	blue	blue_con	0.0625	0.525	0.4125	-0.35
16	control	blue	blue_con	0.225	0.7125	0.0625	0.1625
17	control	blue	blue_con	0.45	0.35	0.2	0.25
18	control	blue	blue_con	0.2125	0.475	0.3125	-0.1
19	control	blue	blue_con	0.2	0.675	0.125	0.075
20	control	blue	blue_con	0.275	0.65	0.075	0.2
21	control	blue	blue_con	0.225	0.525	0.25	-0.025
22	control	blue	blue_con	0.425	0.35	0.225	0.2
24	control	blue	blue_con	0.175	0.6625	0.1625	0.0125
1	polarized	UV	UV_pol	0.1	0.8625	0.0375	0.0625
2	polarized	UV	UV_pol	0.1125	0.8	0.0875	0.025
3	polarized	UV	UV_pol	0.075	0.7875	0.1375	-0.0625
5	polarized	UV	UV_pol	0.225	0.6625	0.1125	0.1125
8	polarized	UV	UV_pol	0.275	0.6	0.125	0.15
10	polarized	UV	UV_pol	0.3875	0.4875	0.125	0.2625
11	polarized	UV	UV_pol	0.2125	0.6875	0.1	0.1125
12	polarized	UV	UV_pol	0.35	0.525	0.125	0.225
13	polarized	UV	UV_pol	0.025	0.9125	0.0625	-0.0375
14	polarized	UV	UV_pol	0.3	0.5125	0.1875	0.1125
15	polarized	UV	UV_pol	0.3375	0.6625	0	0.3375
16	polarized	UV	UV_pol	0	1	0	0
17	polarized	UV	UV_pol	0.45	0.5	0.05	0.4
18	polarized	UV	UV_pol	0.125	0.5	0.375	-0.25
19	polarized	UV	UV_pol	0.1875	0.5875	0.225	-0.0375
20	polarized	UV	UV_pol	0.2125	0.5125	0.275	-0.0625
21	polarized	UV	UV_pol	0.225	0.4875	0.2875	-0.0625
22	polarized	UV	UV_pol	0.05	0.9	0.05	0
24	polarized	UV	UV_pol	0.05	0.375	0.575	-0.525
1	control	UV	UV_con	0	1	0	0
2	control	UV	UV_con	0.05	0.925	0.025	0.025
3	control	UV	UV_con	0.175	0.7125	0.1125	0.0625
4	control	UV	UV_con	0.2	0.65	0.15	0.05
5	control	UV	UV_con	0.1875	0.65	0.1625	0.025
8	control	UV	UV_con	0.075	0.8375	0.0875	-0.0125
10	control	UV	UV_con	0.175	0.7375	0.0875	0.0875
11	control	UV	UV_con	0.2	0.7125	0.0875	0.1125
12	control	UV	UV_con	0.225	0.625	0.15	0.075
13	control	UV	UV_con	0.1	0.725	0.175	-0.075
14	control	UV	UV_con	0.175	0.6375	0.1875	-0.0125
15	control	UV	UV_con	0.325	0.5	0.175	0.15
16	control	UV	UV_con	0.0125	0.9625	0.025	-0.0125
17	control	UV	UV_con	0	1	0	0
18	control	UV	UV_con	0.225	0.4625	0.3125	-0.0875
19	control	UV	UV_con	0.275	0.5625	0.1625	0.1125
20	control	UV	UV_con	0.2	0.5	0.3	-0.1
21	control	UV	UV_con	0.25	0.55	0.2	0.05
22	control	UV	UV_con	0.075	0.75	0.175	-0.1
24	control	UV	UV_con	0.225	0.5	0.275	-0.05
