# Supplementary material for: Two Decapod Crustaceans, Panopeus herbstii and Petrolisthes armatus, Stabilize Their Gaze Using Achromatic Visual Cues, but Not the Angle of Linearly Polarized Light
Source: Integr Org Biol. 2025 Aug 18;7(1):obaf034. doi: 10.1093/iob/obaf034 (PMC12395132; doi:10.1093/iob/obaf034)
Supplement: obaf034_Supplemental_Files — Supplemental Fig. 1 Spectral irradiance of light conditions in behavioral experiments. (A) The first experiment, conducted under broad-spectrum light (2.161014 photons cm−2 s−1); (B) The second experiment, conducted under relatively dim isoluminant narrow-spectrum light (1.52 1013 photons cm−2 s−1); and (C) the third experiment, conducted under relatively bright isoluminant narrow-spectrum light (5.21 1014 photons cm−2 s−1). Supplemental video: POV videos of polarized experimental and control stimuli. The control (A, B) and experimental (C, D) polarized stimuli viewed from the position of the crab in the optomotor behavioral arena. (A, C) show stimuli viewed without polarized filter and (B, D) show the same stimuli viewed from the same location with a linearly polarized filter placed over the camera lens. [file obaf034_supplemental_files.zip › color_opto_spr24_bright.csv]

crab	stimuli	color	trial	light	following	neither	oppo
2	polarized	green	green_pol	bright	42	27	11
3	polarized	green	green_pol	bright	51	19	10
4	polarized	green	green_pol	bright	22	54	4
6	polarized	green	green_pol	bright	51	25	4				0
7	polarized	green	green_pol	bright	43	33	4
8	polarized	green	green_pol	bright	27	39	14
9	polarized	green	green_pol	bright	55	24	1
10	polarized	green	green_pol	bright	27	45	8
11	polarized	green	green_pol	bright	2	53	25
12	polarized	green	green_pol	bright	29	29	22
13	polarized	green	green_pol	bright	12	66	2
14	polarized	green	green_pol	bright	16	33	31
15	polarized	green	green_pol	bright	35	27	18
16	polarized	green	green_pol	bright	21	49	10
19	polarized	green	green_pol	bright	24	31	25
4	control	green	green_con	bright	8	63	9
5	control	green	green_con	bright	50	25	5
7	control	green	green_con	bright	15	43	22
8	control	green	green_con	bright	0	72	8
9	control	green	green_con	bright	21	54	5
10	control	green	green_con	bright	0	80	0
11	control	green	green_con	bright	23	51	6
12	control	green	green_con	bright	27	41	12
13	control	green	green_con	bright	24	49	7
14	control	green	green_con	bright	30	38	12
15	control	green	green_con	bright	11	45	24
16	control	green	green_con	bright	22	47	11
17	control	green	green_con	bright	23	32	25
18	control	green	green_con	bright	30	46	4
19	control	green	green_con	bright	25	37	18
20	control	green	green_con	bright	0	80	0
22	control	green	green_con	bright	0	80	0
2	polarized	blue	blue_pol	bright	56	16	8
3	polarized	blue	blue_pol	bright	42	31	7
4	polarized	blue	blue_pol	bright	23	37	20
6	polarized	blue	blue_pol	bright	30	33	17
7	polarized	blue	blue_pol	bright	52	25	3
8	polarized	blue	blue_pol	bright	30	43	7
12	polarized	blue	blue_pol	bright	37	35	8
13	polarized	blue	blue_pol	bright	9	69	2
14	polarized	blue	blue_pol	bright	19	42	19
15	polarized	blue	blue_pol	bright	48	27	5
16	polarized	blue	blue_pol	bright	35	31	14
17	polarized	blue	blue_pol	bright	42	33	5
18	polarized	blue	blue_pol	bright	39	34	7
19	polarized	blue	blue_pol	bright	46	30	4
20	polarized	blue	blue_pol	bright	32	37	11
21	polarized	blue	blue_pol	bright	50	24	6
22	polarized	blue	blue_pol	bright	43	35	2
23	polarized	blue	blue_pol	bright	24	40	16
2	control	blue	blue_con	bright	38	37	5
3	control	blue	blue_con	bright	21	41	18
4	control	blue	blue_con	bright	23	41	16
6	control	blue	blue_con	bright	23	41	16
7	control	blue	blue_con	bright	9	54	17
8	control	blue	blue_con	bright	16	43	21
9	control	blue	blue_con	bright	14	58	8
11	control	blue	blue_con	bright	40	36	4
12	control	blue	blue_con	bright	3	54	23
13	control	blue	blue_con	bright	10	57	13
14	control	blue	blue_con	bright	13	56	11
15	control	blue	blue_con	bright	7	58	15
17	control	blue	blue_con	bright	32	39	9
18	control	blue	blue_con	bright	22	43	15
19	control	blue	blue_con	bright	24	36	20
20	control	blue	blue_con	bright	0	74	6
21	control	blue	blue_con	bright	32	43	5
22	control	blue	blue_con	bright	16	56	8
23	control	blue	blue_con	bright	33	44	3
1	polarized	UV	UV_pol	bright	12	65	3
2	polarized	UV	UV_pol	bright	3	77	0
3	polarized	UV	UV_pol	bright	37	35	8
4	polarized	UV	UV_pol	bright	27	52	1
6	polarized	UV	UV_pol	bright	33	27	20
7	polarized	UV	UV_pol	bright	34	33	13
8	polarized	UV	UV_pol	bright	34	38	8
9	polarized	UV	UV_pol	bright	21	54	5
10	polarized	UV	UV_pol	bright	13	60	7
11	polarized	UV	UV_pol	bright	21	54	5
12	polarized	UV	UV_pol	bright	6	74	0
13	polarized	UV	UV_pol	bright	8	66	6
14	polarized	UV	UV_pol	bright	27	28	25
15	polarized	UV	UV_pol	bright	0	80	0
16	polarized	UV	UV_pol	bright	27	32	21
17	polarized	UV	UV_pol	bright	25	54	3
18	polarized	UV	UV_pol	bright	32	46	2
19	polarized	UV	UV_pol	bright	12	56	12
20	polarized	UV	UV_pol	bright	28	46	6
21	polarized	UV	UV_pol	bright	40	36	4
22	polarized	UV	UV_pol	bright	15	61	4
23	polarized	UV	UV_pol	bright	45	33	2
2	control	UV	UV_con	bright	14	47	19
3	control	UV	UV_con	bright	11	62	7
6	control	UV	UV_con	bright	0	80	0
7	control	UV	UV_con	bright	19	51	10
8	control	UV	UV_con	bright	30	37	13
10	control	UV	UV_con	bright	16	54	10
11	control	UV	UV_con	bright	17	48	15
12	control	UV	UV_con	bright	5	56	19
13	control	UV	UV_con	bright	5	65	10
14	control	UV	UV_con	bright	42	34	4
15	control	UV	UV_con	bright	10	66	4
16	control	UV	UV_con	bright	13	57	10
17	control	UV	UV_con	bright	16	50	14
18	control	UV	UV_con	bright	10	64	6
19	control	UV	UV_con	bright	23	48	9
20	control	UV	UV_con	bright	20	60	0
21	control	UV	UV_con	bright	13	52	15
22	control	UV	UV_con	bright	24	39	17
23	control	UV	UV_con	bright	14	49	17
1	polarized	red	red_pol	bright	18	55	7
2	polarized	red	red_pol	bright	9	71	0
3	polarized	red	red_pol	bright	24	52	4
4	polarized	red	red_pol	bright	2	71	7
6	polarized	red	red_pol	bright	27	40	13
7	polarized	red	red_pol	bright	20	42	18
8	polarized	red	red_pol	bright	0	74	6
9	polarized	red	red_pol	bright	9	67	4
10	polarized	red	red_pol	bright	2	76	2
11	polarized	red	red_pol	bright	1	49	30
12	polarized	red	red_pol	bright	23	35	22
13	polarized	red	red_pol	bright	0	79	1
14	polarized	red	red_pol	bright	14	66	0
17	polarized	red	red_pol	bright	6	68	6
18	polarized	red	red_pol	bright	17	48	15
19	polarized	red	red_pol	bright	8	60	12
20	polarized	red	red_pol	bright	25	41	14
21	polarized	red	red_pol	bright	18	58	4
22	polarized	red	red_pol	bright	14	61	5
1	control	red	red_con	bright	11	64	5
2	control	red	red_con	bright	19	46	15
3	control	red	red_con	bright	12	62	6
4	control	red	red_con	bright	3	74	3
5	control	red	red_con	bright	0	0	0
6	control	red	red_con	bright	18	45	17
7	control	red	red_con	bright	13	45	22
8	control	red	red_con	bright	14	60	6
9	control	red	red_con	bright	10	60	10
10	control	red	red_con	bright	7	64	9
11	control	red	red_con	bright	14	65	1
12	control	red	red_con	bright	17	40	23
13	control	red	red_con	bright	20	53	7
14	control	red	red_con	bright	6	74	0
15	control	red	red_con	bright	12	53	15
16	control	red	red_con	bright	13	42	25
17	control	red	red_con	bright	19	53	8
18	control	red	red_con	bright	12	61	7
19	control	red	red_con	bright	7	70	3
20	control	red	red_con	bright	18	44	18
21	control	red	red_con	bright	0	0	0
22	control	red	red_con	bright	0	0	0
23	control	red	red_con	bright	30	44	6
24	control	red	red_con	bright	8	56	16
